# Supplementary material for: Unleash Multifunctional Role of miRNA Biogenesis Gene Variants (XPO5*rs34324334 and RAN*rs14035) with Susceptibility to Hepatocellular Carcinoma
Source: J Pers Med. 2023 Jun 6;13(6):959. doi: 10.3390/jpm13060959 (PMC10302587; doi:10.3390/jpm13060959)
Supplement: Supplementary file 1 [file jpm-13-00959-s001.zip]

Archive with 1 entries (1 files):
- jpm-2421827-supplementary.pdf
